# Supplementary material for: Impact of Cardiac Troponin Elevation on Mortality of Patients with Acute Heart Failure: Insights from the Korea Acute Heart Failure (KorAHF) Registry
Source: J Clin Med. 2022 May 16;11(10):2800. doi: 10.3390/jcm11102800 (PMC9145996; doi:10.3390/jcm11102800)
Supplement: Supplementary file 1 [file jcm-11-02800-s001.zip]

Archive with 1 entries (1 files):
- jcm-1695411-supplementary.pdf
